# Supplementary material for: Model scenarios for cell cycle re-entry in Alzheimer's disease
Source: iScience. 2022 Jun 7;25(7):104543. doi: 10.1016/j.isci.2022.104543 (PMC9209725; doi:10.1016/j.isci.2022.104543)
Supplement: Methods S1. Mathematical model, parameter values and dynamic variables of module 1, related to STAR Methods [file mmc2.xlsx]

## Sheet: Methods S1
Model details of module 1				Parameter description				Dynamic variable description
Mathematical model			Symbol	Description	Value		Symbol	Description	Initial Condition
	1		Aβ	Amyloid beta protein level	Varied		[p35n]	Concentration of free nuclear p35	0.016
	2		CKIT	Total concentration of Cdk inhibitor (CDKI)	4		[Cdk5n]	Concentration of free nuclear Cdk5	0.003
	3		Cdk5T	Total concentration of Cdk5	2		[p35Cdk5n]	Concentration of nuclear p35-Cdk5 complex	0.027
	4		p35T	Total concentration of p35	2		[p35CdkCKIn]	Concentration of nuclear p35-Cdk5-CDKI complex	0.838
	5		kimp	Nuclear import rate constant of p35, Cdk5 and p35-Cdk5 complex	0.4		[p35Cdk5c]	Concentration of cytoplasmic p35-Cdk5 complex	0.741
	6		kexp	Nuclear export rate constant of p35, Cdk5 and p35-Cdk5 complex	10		[p35CdkCKIc]	Concentration of cytoplasmic p35-Cdk5-CDKI complex	0.023
	7		kasp35	Association rate constant of p35 and Cdk5	100		[CKIn]	Concentration of free nuclear CDKI	3.056
	8		kdisp35	Dissociation rate constant of p35-Cdk5 complex	1		[Erki]	Concentration of inactive ERK	0.905
	9		kasp35cki	Association rate constant of p35-Cdk5 complex and CDKI	10		[CycDT]	The total concentration of Cyclin D	0.473
	10		kdis35ckib	Dissociation rate constant of p35-Cdk5-CDKI complex	1		[CycDCdk5c]	Concentration of cytoplasmic CycD-Cdk5 complex	0.266
	11		kdis35cki	Aβ driven dissociation rate constant of p35-Cdk5-CDKI complex	10		[CycDCdkCKIc]	Concentration of cytoplasmic CycD-Cdk5-CDKI complex	0.08
	12		kimpcki	Nuclear import rate constant of CDKI	10		[p35c]	Concentration of free cytoplasmic p35
	13		kexpckib	Basal nuclear export rate constant of CDKI	0.01		[Cdk5c]	Concentration of free cytoplasmic Cdk5
	14		kexpcki	Aβ driven nuclear export rate constant of CDKI	10		[CKIc]	Concentration of free cytoplasmic CDKI
	15		ErkT	Total concentration of ERK	1		[Erka]	Concentration of active ERK
	16		kierk	Rate constant for inactivation of ERK	0.25		[CycD]	Concentration of free Cyclin D
	17		kaerk	Rate constant for activation of ERK	0.1		[p35nT]	Concentration of total nuclear p35
	18		Jierk	Michaelis constant for ERK inactivation	0.1		[p35cT]	Concentration of total cytoplasmic p35
	19		Jaerk	Michaelis constant for ERK activation	0.1		[CKInT]	Concentration of total nuclear CDKI
			kscycdb	Rate constant of basal(constitutive) Cyclin D synthesis	0
			kscycd	Rate constant of Cyclin D synthesis driven by ERK	0.01
			kdcycd	Rate constant of Cyclin D degradation	0.002
			kascycd	Association rate constant of Cyclin D and Cdk5	10
			kascycdcki	Association rate constant of CycD-Cdk5 and CDKI	10
			kdiscycd	Dissociation rate constant of CycD-Cdk5 complex	0.1
			kdiscyccki	Dissociation rate constant of CycD-Cdk5-CDKI complex	0.1
