# Supplementary material for: Model scenarios for cell cycle re-entry in Alzheimer's disease
Source: iScience. 2022 Jun 7;25(7):104543. doi: 10.1016/j.isci.2022.104543 (PMC9209725; doi:10.1016/j.isci.2022.104543)
Supplement: Methods S2. Mathematical model, parameter values and dynamic variables of module 2, related to STAR Methods [file mmc3.xlsx]

## Sheet: Methods S2
Model details of module 2				Parameter description				Dynamic variable description
Mathematical model			Symbol	Description	Value		Symbol	Description	Initial Condition
	1		Aβ	Amyloid beta protein level	Varied		[C]	Concentration of intracellular Ca2+ ion	0.072
	2		Cdh1T	Total concentration of APC/C-Cdh1	1		[Cal]	Concentration of activated calpain	0.031
	3		GSHT	Total concentration of Glutathione (GSH)	2		[p25]	Concentration of p25-Cdk5 complex	0.116
	4		NADPT	Total concentration of NADP	1		[Cdh1dp]	Concentration of APC/C-Cdh1 in dephosphorylated form	0.987
	5		p35T	Total concentration of p35	2		[Gls]	Concentration of glutaminase enzyme	0.063
	6		kinb	Basal rate constant of Ca2+ influx	0.005		[CycB]	Concentration of CycB-Cdk1 complex	0.01
	7		kinab	Aβ dependent rate constant of Ca2+ influx	1		[Glu]	Concentration of glutamate	0.073
	8		kinglu	Glutamate (Glu) dependent rate constant of Ca2+ influx	0.4		[ROS]	Concentration of reactive oxygen species	0.006
	9		kinros	Reactive oxygen species (ROS) dependent rate constant of Ca2+ influx	0.3		[NADPH]	Concentration of NADPH (in the scavenger form)	0.567
	10		kout	Rate constant of Ca2+ efflux	0.5		[GSH]	Concentration of glutathione in reduced form	1.916
	11		kscalb	Basal rate constant of calpain activity regulation	0.001		[E2FT]	The total concentration of E2F transcription factor	0.108
	12		kscal	Ca2+ modulated rate constant of calpain activity regulation	0.4		[Comp1]	Concentration of Rb-E2F complex	0.107
	13		ncc	Cooperativity of Ca2+ binding to calpain protein	2		[Rbpp]	Concentration of hyper-phosphorylated Rb	0.052
	14		khcal	Half saturation constant of Ca2+ for calpain activity regulation	0.5		[Cdh1p]	Concentration of APC/C-Cdh1 in phosphorylated form
	15		kdcal	Rate constant of calpain degradation	0.3		[GSSG]	Concentration of glutathione in oxidized form
[E2F] = [E2FT] - [Comp1]	16		ksp25	Rate constant of p25 synthesis driven by Calpain activity	0.1		[E2F]	Concentration of free E2F transcription factor
	17		kdp25	Rate constant of p25 degradation	0.05		[Rb]	Concentration of free dephosphorylated Rb
			kicdh1	Rate constant for inactivation of APC/C-Cdh1 by CycB, p25	0.1
			Jicdh1	Michaelis constant for APC/C-Cdh1 phosphorylation by CycB, p25	0.1
			kacdh1	Rate constant for activation of APC/C-Cdh1 by dephosphorylation	0.1
			Jacdh1	Michaelis constant for APC/C-Cdh1 dephosphorylation	0.1
			ksgls	Rate constant of glutaminase (Gls) synthesis	0.01
			kdgls	Basal rate constant of Gls degradation	0.01
			kdglsc	Rate constant of APC/C-Cdh1 dependent Gls degradation	0.15
			kscycb	Basal rate constant of Cyclin B (CycB) synthesis	0.001
			kscyc	Rate constant of E2F dependent CycB synthesis	0.01
			khcyc	Half saturation constant of CycB for its synthesis	0.25
			kdcycb	Rate constant of CycB degradation	0.01
			kdcycbc	Rate constant of APC/C-Cdh1 dependent CycB degradation	0.1
			ksglub	Basal rate constant of glutamate (Glu) synthesis	0.0001
			ksglu	Rate constant of glutaminase catalysed Glu synthesis	0.01
			kdglu	Rate constant of Glu degradation	0.01
			Gln	Total concentration of glutamine (Gln)	1
			ksrosb	Rate constant of basal ROS synthesis	0.001
			ksrosca	Rate constant of Ca2+ dependent ROS synthesis	0.15
			ksrosc	Rate constant of CycB dependent ROS synthesis	0.1
			kdros	Basal rate constant of ROS degradation	0.15
			kigsh	Rate constant of ROS scavenging by GSH	0.5
			kagsh	Rate constant of GSSG reduction to GSH by NADPH	0.5
			kanadphb	Basal rate constant of NADPH generation	0.001
			kanadphcdh	Rate constant of NADPH generation by APC/C-Cdh1	0.04
			kinadph	Basal rate constant of NADPH inactivation	0.01
			kse2fb	Rate constant of basal (constitutive) E2F synthesis	0.0003
			kse2f	Rate constant of auto-regulated E2F synthesis	0.004
			kde2f	Rate constant of E2F degradation	0.003
			khe2f	Half saturation constant of E2F for its synthesis	0.25
			RbT	Total concentration of Rb	1
			kase2f	Association rate constant of E2F and Rb	100
			kdise2f	Dissociation rate constant of Comp1	1
			kpprb	Phosphorylation rate constant of Rb/Comp1 by p25 and CycB	0.25
			kdprbpp	Dephosphorylation rate constant of Rbpp	0.1
			Jpprb	Michaelis constant for hyper-phosphorylation of Rb/Comp1	0.05
			Jdprb	Michaelis constant for dephosphorylation of Rbpp	0.05
