# Supplementary material for: Model scenarios for cell cycle re-entry in Alzheimer's disease
Source: iScience. 2022 Jun 7;25(7):104543. doi: 10.1016/j.isci.2022.104543 (PMC9209725; doi:10.1016/j.isci.2022.104543)
Supplement: Methods S3. Mathematical model, parameter values and dynamic variables of module 3, related to STAR Methods [file mmc4.xlsx]

## Sheet: Methods S3
Model details of module 3				Parameter description				Dynamic variable description
Mathematical model			Symbol	Description	Value		Symbol	Description	Initial Condition
	1		dnadamage	Magnitude of DNA damage	Varied		[p53T]	The total concentration of p53	0.374
	2		ksp53	Rate constant of constitutive p53 synthesis	0.5		[p53aT]	The total concentration of activated p53	0
	3		kdp53p	Rate constant of basal p53 degradation	0.1		[p53killer]	Concentration of p53 killer	0
	4		kap53	Rate constant of DNA damage driven p53 activation	0.5		[Mdm2T]	The total concentration of Mdm2	1.323
	5		kip53	Rate constant of p53 inactivation	0.05		[ArfT]	The total concentration of Arf	0.103
	6		kkip53	Rate constant of p53 killer activation driven by p53DINP1	0.07		[ArfMdm]	Concentration of Arf-Mdm2 complex	0.087
	7		kkidp53	Rate constant of p53 killer inactivation	0.14		[p53DINP]	Concentration of p53DINP1	0.06
	8		Jpp53	Michaelis constant for phosphorylation of p53 helper	0.5		[CycDT]	The total concentration of Cyclin D(CycD)	0
	9		Jdpp53	Michaelis constant for dephosphorylation of p53 killer	0.1		[CycET]	The total concentration of Cyclin E(CycE)	0.216
	10		ksmdm2p	Rate constant of constitutive Mdm2 synthesis	0.02		[E2FT]	The total concentration of E2F transcription factor	0.079
	11		ksmdm2pp	Rate constant of Mdm2 synthesis driven by p53	0.3		[Comp1]	Concentration of Rb-E2F complex	0.078
	12		kdmdm2p	Rate constant of basal Mdm2 degradation	0.1		[Comp2]	Concentration of Rbp-E2F complex	0
	13		kdmdm2pp	Rate constant of Mdm2 degradation driven by DNA damage	1		[Rbp]	Mono-phosphorylated Rb	0
	14		ksarfp	Rate constant of constitutive Arf synthesis	0.01		[Rbpp]	Hyper-phosphorylated Rb	0.017
	15		ksarfpp	Rate constant of Arf synthesis driven by E2F	0.3		[CKIT]	The total concentration of cyclin dependent kinase inhibitors (CDKI)	0.2
	16		kdarf	Rate constant of Arf degradation	0.1		[CycECKI]	Concentration of CycE-CDKI complex	0.183
	17		kasam	Association rate constant of Arf and Mdm2	10		[CycDCKI]	Concentration of CycD-CDKI complex	0
	18		kdsam	Dissociation rate constant of Arf-Mdm2 complex	2		[Ubl]	The total concentration of Ubiquitin ligases	0.02
	19		ksdinp1	Rate constant of basal (constitutive) p53DINP1 synthesis	0.0006		[E2F]	Concentration of free E2F transcription factor
	20		ksdinp2	Rate constant of p53DINP1 synthesis driven by p53 helper	0.016		[Rb]	Concentration of free dephosphorylated Rb
	21		ksdinp3	Rate constant of p53DINP1 synthesis driven by p53 killer and E2F	0.1		[CycE]	Concentration of free CycE complex
	22		kddinp	Rate constant of p53DINP1 degradation	0.01		[CycD]	Concentration of free CycD complex
	23		khdinp	Half saturation constant of p53 helper for p53DINP1 synthesis	0.5		[Arf]	Concentration of free Arf
	24		khdinp1	Half saturation constant of p53 killer for p53DINP1 synthesis	0.5		[Mdm2]	Concentration of free Mdm2
	25		khdinp2	Half saturation constant of E2F for p53DINP1 synthesis	1.2		[p53helper]	Concentration of p53 helper
	26		S	Mitogen level	0
	27		kscycds	Rate constant of Cyclin D(CycD) synthesis driven by Mitogen	0.008
	28		kscycdg	Rate constant of CycD nuclear activity induction driven by DNA damage	0.01
			kdcycd	Rate constant of CycD degradation	0.001
			kscyceb	Rate constant of basal (constitutive) Cyclin E(CycE) synthesis	0.0002
			kscyce	Rate constant of CycE synthesis driven by E2F	0.004
			kdcyce	Rate constant of CycE degradation	0.001
			khcyce	Half saturation constant of E2F for CycE synthesis	0.25
			kse2fb	Rate constant of basal(constitutive) E2F synthesis	0.0003
			kse2f	Rate constant of auto-regulated E2F synthesis	0.004
			kde2f	Rate constant of E2F degradation	0.004
			khe2f	Half saturation constant of E2F for its synthesis	0.25
			[RbT]	Total concentration of Rb	1
			kase2f	Association rate constant of E2F and Rb; E2F and Rbp	100
			kdise2f	Dissociation rate constant of Comp1 and Comp2	1
			kprb	Phosphorylation rate constant of Rb/Comp1 by CycD-Cdk4/6	5
			kprbp	Phosphorylation rate constant of Rbp/Comp2 by CycE-Cdk2/p25-Cdk5	2
			kpprbcyce	Phosphorylation rate constant of Rb/Comp1 by CycE-Cdk2	0.5
			kpprb	Phosphorylation rate constant of Rb/Comp1 by p25-Cdk5	0.25
			kdprbp	Dephosphorylation rate constant of Rbp/Comp2	1
			kdprbpp	Dephosphorylation rate constant of Rbpp	0.1
			[p25]	Total concentration of p25	0
			Jprb	Michaelis constant for phosphorylation of Rb/Comp1	0.01
			Jprbp	Michaelis constant for hyper-phosphorylation of Rbp/Comp2	0.05
			Jpprb	Michaelis constant for hyper-phosphorylation of Rb/Comp1	0.05
			Jdprb	Michaelis constant for dephosphorylation of Rbp/Comp2/Rbpp	0.05
			ksckib	Rate constant of basal(constitutive) CDKI synthesis	0.04
			ksckip53h	Rate constant of CDKI synthesis driven by p53 helper	0.2
			ksckip53k	Rate constant of CDKI synthesis driven by p53 killer	0
			kdcki	Rate constant of basal CDKI degradation	0.2
			kdckic	Rate constant of CDKI degradation driven by ubiquitin ligase	1
			kascki	Association rate constant of CKI and Cyclin-Cdk complex	100
			kdiscki	Dissociation rate constant of CDKI-Cyclin-Cdk complex	0.1
			fac1	Weighted factor representing effect of DNA damage on p53 stability	0.1
			fac2	Weighted factor representing effect of DNA damage on E2F stability	0.3
			ksubl	Rate constant of basal(constitutive) ubiquitin ligase synthesis	0.004
			kdubl	Rate constant of ubiquitin ligase degradation	0.002
			kdublc	Rate constant of ubiquitin ligase degradation driven by APC/C-Cdh1	0.2
			[Cdh1dp]	Total concentration of dephosphorylated APC/C-Cdh1	1
