# Supplementary material for: Model scenarios for cell cycle re-entry in Alzheimer's disease
Source: iScience. 2022 Jun 7;25(7):104543. doi: 10.1016/j.isci.2022.104543 (PMC9209725; doi:10.1016/j.isci.2022.104543)
Supplement: Data S1. List of genes under the regulation of E2F, p53 and redox metabolism genes used for expression data analysis, related to STAR Methods [file mmc5.xlsx]

## Sheet: Sheet1
E2F target and cell cycle genes	p53 activated genes	Redox metabolism genes
CDC25A	CDKN1A	ALDH16A1
DTL	RRM2B	ALDH18A1
ATAD2	MDM2	ALDH1A1
MCM7	SUSD6	ALDH1A2
MCM2	GDF15	ALDH1A3
CDCA7	BTG2	ALDH1B1
MCM3	DDB2	ALDH1L1
CHEK1	GADD45A	ALDH1L2
TIPIN	PLK3	ALDH2
WDR76	TIGAR	ALDH3A1
POLD3	RPS27L	ALDH3A2
PRIM1	TNFRSF10B	ALDH3B1
MCM6	TRIAP1	ALDH3B2
MSH6	ZMAT3	ALDH4A1
MCM4	BAX	ALDH5A1
TCF19	PGF	ALDH6A1
GINS3	POLH	ALDH7A1
PRR11	PPM1D	ALDH8A1
RFC4	SULF2	ALDH9A1
CHAF1A	XPC	CAT
MSH2	AEN	CYBB
RAD54L	BLOC1S2	DHFR
ARL6IP6	FAS	DHFR2
BRIP1	GPR87	DUOX1
CCNE2	NINJ1	DUOX2
UNG	PLK2	EPX
BLM	PSTPIP2	FASN
GINS2	SESN1	FOXO1
RAD51	TP53I3	FOXO3
DCLRE1A	TP53INP1	FOXO4
UHRF1	ABCA12	FOXO6
KNTC1	ANKRA2	FPGS
RBL1	CCNG1	G6PD
TIMELESS	CYFIP2	GCLC
CDC6	DRAM1	GCLM
E2F1	FBXO22	GGCT
CLSPN	ISCU	GGT1
CDK2	PHLDA3	GGT2
POLA2	SERPINB5	GGT5
ASF1B	SERTAD1	GGT6
CDC7	TRAF4	GGT7
EZH2	TRIM22	GLRX
USP37	CES2	GLRX2
ZNF367	CMBL	GLRX3
INTS7	FBXW7	GLRX5
MTHFD1	HSPA4L	GLUD1
POLE	KITLG	GLUD2
HAT1	SLC12A4	GPX1
RNF219	ATF3	GPX2
KIAA0101	BBC3	GPX3
GMNN	CCDC90B	GPX4
RRM1	DYRK3	GPX5
HNRNPDL	EDA2R	GPX6
RFC1	EPHA2	GPX7
CASP2	FAM13C	GPX8
CASP8AP2	FAM198B	GSR
HELLS	FAM212B	GSS
KPNB1	FDXR	GSTA1
WEE1	LIF	GSTA2
HIST1H4A	NADSYN1	GSTA3
NFIC	NTPCR	GSTA4
CDKN2D	ORAI3	GSTA5
H2AFV	PRKAB1	GSTK1
HIST1H2AH	PTP4A1	GSTM1
MSH5-SAPCD1	SESN2	GSTM2
FANCL	SLC30A1	GSTM3
MYC	SPATA18	GSTM4
RIBC2	TGFA	GSTM5
SIVA1	TLR3	GSTO1
ZMYND19	TM7SF3	GSTO2
GABPB2	TMEM68	H6PD
STIL	WDR63	HIF1A
FBXO5	ZNF561	HMOX1
ANP32E	ZNF79	IDH1
LMNB1	ASCC3	IDH2
TICRR	ACER2	IDH3A
WDHD1	ANXA4	IDH3B
E2F8	APOBEC3C	IDH3G
BRCA1	ASTN2	LDH
NCAPG	CD82	MDH1
RAD51AP1	CDIP1	MDH2
MCM5	CPE	ME1
SLBP	CSF1	ME2
MCM10	DCP1B	ME3
RMI1	ENC1	MTHFD1
USP1	FOSL1	MTHFD1L
BORA	FUCA1	MTHFD2
RFC5	IER5	MTHFD2L
HMGB2	PADI4	NFE2L2
RRM2	PANK1	NNT
CDK1	PGPEP1	NOX1
CDK5RAP2	PLCL2	NOX3
EXOSC8	PMAIP1	NOX4
ORC1	PRDM1	NOX5
ZGRF1	RAP2B	NQO1
RFC2	RRAD	PARK7
TOPBP1	ZNF219	PGD
H1FX	ZNF337	PRDX1
CBX3	ACTA2	PRDX2
CEP295	EDN2	PRDX3
PSMC3IP	ALOX5	PRDX4
XRCC2	ARHGEF3	PRDX5
CDKN2C	CERS5	PRDX6
TFDP1	DDR1	RRM1
E2F2	DHRS3	SESN1
NASP	DUSP14	SESN2
NUP62	E2F7	SESN3
RPA2	EPS8L2	SOD1
UBR7	FAM210B	SOD2
HIST1H3F	GLS2	SOD3
MEIS2	GPX1	SQSTM1
NUCKS1	GRHL3	TIGAR
STAG1	HHAT	TP53
CREBZF	IGDCC4	TXN
HIST1H2BH	IKBIP	TXN2
KLF11	LAPTM5	TXNDC11
FBXO4	MAST4	TXNDC12
GPD2	MICALL1	TXNDC15
NCOA5	NOTCH1	TXNDC16
RNPS1	RABGGTA	TXNDC17
HIST1H2BO	RNF19B	TXNDC2
HNRNPA3	SAC3D1	TXNDC3
HSPD1	SYTL1	TXNDC5
SUPT16H	TNFRSF10A	TXNDC6
HIST1H2AM	TNFRSF10D	TXNDC8
LARP7	TSPAN11	TXNDC9
TREX1	VWCE	TXNL1
SLC25A36	DDIT4	TXNL4A
E2F7	RAD51C	TXNL4B
BTG1	SERPINE1	TXNRD1
BUB1B	TNFAIP8	TXNRD2
NUF2	TSKU	TXNRD3
WHSC1	PCNA	ACSS1
MAD2L1	ACYP2	ACSS2
TMPO	APAF1	ALDOA
SMC4	APOBEC3H	ALDOB
PLK4	BCL2L1	ALDOC
KIF15	BCL6	AMT
NCAPD3	BLCAP	ATIC
PHF19	C17orf82	CD44
SKP2	COL7A1	FBP1
CHAF1B	CPEB4	FBP2
DONSON	CSNK1G1	GAPDH
POLE2	DGKA	GART
FANCD2	FAM49A	GGH
MND1	FAM84B	GLDC
RNASEH2A	GNAI1	GLS
WDR62	INPP1	GPI
PAQR4	ITGA3	MTH1
FANCG	KRT15	MTHFR
MCM8	LCE1E	MTHFS
GLI3	LIMK2	MTR
GMPS	LRP1	OPLAH
LIN9	MCC	PCSK9
PPRC1	NUPR1	PCYOX1
FAF1	PARD6G	PFKL
PBX3	PHPT1	PFKM
ATF7IP	PIDD1	PFKP
MBOAT1	PML	PGLS
MTF2	PTPRE	PGM1
UCK2	PVRL4	PGM2
AMD1	RETSAT	PKLR
GPRC5B	REV3L	PKM
WHSC1L1	RNASE7	PNPLA3
ZRANB3	SFN	PRPS1
IVNS1ABP	TNFRSF10C	PRPS2
AHCTF1	TRIML2	R5PI
ATF2	VCAN	RPE
SP1	ADCK3	SHMT1
ASXL1	AK3	SHMT2
CTCF	ALDH1A3	TALDO1
DGCR8	BBS2	TKT
HIST1H2AK	BTG1	TKTL2
MAP3K5	CEL	XCT
SF1	CLCA2
MYB	CLDN1
NAV2	CLP1
RNF4	CROT
DLG1	CYP4F3
EBAG9	DAPK1
KANK2	EPN3
OSBPL10	FBXO32
SSH2	FHL2
RSBN1	HES2
JADE2	KCNN4
PCF11	KLHDC7A
GK	LMNA
MAT2A	MLF2
TTLL7	MR1
DCLRE1C	MYO6
HIST1H2AG	NEFL
PNN	NKAIN4
SSBP2	PCLO
UBTF	PDE4C
INSR	PGAP1
JUND	PLCXD2
OARD1	PLEKHF1
PPP1CB	PLTP
UBE2D3	PLXNB1
RPS6KA5	PLXNB2
KLF5	PRKAB2
TMEM243	PRKX
FOSL2	PRODH
IGF1R	PTPRU
	RGMA
	RGS16
	RND3
	RNF144B
	S100A2
	SCN2A
	SCN4B
	SCRIB
	SEMA3B
	SLC25A45
	SLC44A5
	SLC4A11
	SLC9A1
	STAT3
	STK17A
	STX6
	TP73
	TRIM32
	TRIM38
	TRIM5
	TYMSOS
	AKAP9
	CCDC51
	CDH8
	DUSP11
	GCC2
	METTL8
	PPP1R3C
	STEAP3
	ABHD4
	ABTB2
	ADGRG1
	AIFM2
	AMOTL1
	AMZ2
	ARC
	ARVCF
	BHLHE40
	BMP7
	BORCS7
	BTBD10
	BTG3
	C17orf89
	CAPN2
	CASP6
	CATSPERG
	CAV1
	CCNK
	CFLAR
	CGB7
	CHST14
	COBLL1
	CPEB2
	CPSF4
	DNAJB2
	DOCK8
	DUSP5
	DUSP7
	EBI3
	EFNB1
	EI24
	EML2
	ENPP2
	ETV7
	FAM196A
	FAM98C
	FCHO2
	FCHSD2
	FLRT2
	GBE1
	GPC1
	HES1
	HRAS
	HSD17B3
	ICOSLG
	IGFBP7
	IL1B
	ISYNA1
	JAG1
	KRT8
	KSR1
	LACC1
	LPXN
	LRPAP1
	MFAP3L
	MKNK2
	MON2
	MRPL49
	MYBPHL
	MYLK
	MYOF
	NFKBIA
	NHLH2
	NLRP1
	NYNRIN
	P3H2
	PANK2
	PAQR7
	PCBP4
	PERP
	PLLP
	POU3F1
	PPFIBP1
	PPM1J
	PPP4R3A
	PTAFR
	RALGDS
	RBM38
	RGL1
	RGS20
	RHOC
	RPS19
	SARS
	SCIN
	SCN3B
	SDC4
	SDPR
	SMAD3
	SNX2
	SOCS4
	TAB3
	TCAIM
	TEP1
	TET2
	TEX9
	TMEM63B
	TMEM8B
	TP53
	TP53I11
	TRAK1
	TRIP6
	TSGA10
	UNC5B
	UQCC1
	VDR
	YPEL3
	ZNF195
	ZNF385A
	ZNF488
